# Supplementary material for: Phenolic Endocrine-Disrupting Chemical Exposure and Systemic Biomarker Variability in Patients with Lung Cancer
Source: Medicina (Kaunas). 2026 Jul 21;62(7):1409. doi: 10.3390/medicina62071409 (PMC13414361; doi:10.3390/medicina62071409)
Supplement: Supplementary file 1 [file medicina-62-01409-s001.zip]

Archive with 1 entries (1 files):
- medicina-4412509-supplementary.pdf
